# Supplementary material for: Cancer in Migrants: A Population-Based Study in Italy
Source: Cancers (Basel). 2023 Jun 8;15(12):3103. doi: 10.3390/cancers15123103 (PMC10295978; doi:10.3390/cancers15123103)
Supplement: Supplementary file 1 [file cancers-15-03103-s001.zip]

Archive with 1 entries (1 files):
- cancers-2324895-supplementary.pdf
